# Supplementary material for: Huangqin Tea Total Flavonoids–Gut Microbiota Interactions: Based on Metabolome and Microbiome Analysis
Source: Foods. 2023 Dec 7;12(24):4410. doi: 10.3390/foods12244410 (PMC10742805; doi:10.3390/foods12244410)
Supplement: Supplementary file 1 [file foods-12-04410-s001.zip › Table S1.xlsx]

## Sheet: Sheet1
Group	α diversity index
	shannon	simpson	chao	ace	pielou	pd
KB-a	2.68	0.714	379	397.3	0.341	32.87
KB-e	2.99	0.796	318	326.1	0.388	29.83
YHQG-e	2.97	0.77	303	296.9	0.399	28.83
ZHT-e	3.15	0.804	372	306.1	0.424	27.45
